# Supplementary material for: A Linkage-specific Sialic Acid Labeling Strategy Reveals Different Site-specific Glycosylation Patterns in SARS-CoV-2 Spike Protein Produced in CHO and HEK Cell Substrates
Source: Front Chem. 2021 Sep 24;9:735558. doi: 10.3389/fchem.2021.735558 (PMC8497748; doi:10.3389/fchem.2021.735558)
Supplement: Supplementary file 1 [file Table2.XLSX]

## Sheet: CHO-Spike
Glycans	N17	N61	N74	N122	N149	N165	N234	N282	N331	N343	N603	N616	N657	N709	N717	N801	N1074	N1098	N1134	N1173	N1194
HexNAc(2)Hex(12)	0	0	0.0084384	0	0	0	0	0	0	0	0	0	0	0	0	0	0	0	0	0	0
HexNAc(2)Hex(3)	0	0	0	0	0	0	0	0	0	0	0	0	0	0.348109	0	0	0	0	0	0	0		Color Key
HexNAc(2)Hex(4)	0	0	0	0	0	0	0	0	0	0	0	0	0	0.374952	0	0	0	0	0	0	0
HexNAc(2)Hex(5)	0	0	0.0124445	0	0	0	0	0	0.0126811	0.0318627	0.153758	0	0	0.27694	0	0	0	0	0	0	0
HexNAc(2)Hex(6)	0	0.0139854	0	0	0	0	0	0	0	0	0.0536808	0	0	0	0	0	0	0	0	0	0
HexNAc(2)Hex(7)	0	0	0	0	0	0	0.217665	0	0.00594988	0	0	0	0	0	0.587194	0	0	0	0	0	0
HexNAc(2)Hex(8)	1	0	0.00234588	0	0	0	0.624982	0	0.0571248	0	0.0289348	0	0	0	0.275671	0	0	0	0	0	0
HexNAc(2)Hex(9)	0	0	0	0	0	0	0.157353	0	0	0	0	0	0	0	0.0907347	0	0	0	0	0	0
HexNAc(3)Hex(3)	0	0	0	0	0	0	0	0	0	0	0	0	0	0	0	0	0	0.233142	0	0	0
HexNAc(3)Hex(3)Fuc(1)	0	0	0	0	0	0.0606459	0	0	0	0	0	0	0.677966	0	0	0	0	0	0	0	0
HexNAc(3)Hex(4)Fuc(1)	0	0	0.00277412	0.367806	0	0	0	0	0	0	0	0	0	0	0	0	0	0	0	0	0
HexNAc(3)Hex(5)	0	0.0113631	0	0	0	0.272103	0	0	0	0	0.00869726	0	0	0	0	0	0.00736716	0	0	0	0
HexNAc(3)Hex(5)NeuAc(1)\t -0.984	0	0	0	0	0	0.21058	0	0	0	0	0	0	0	0	0	0	0	0	0	0	0
HexNAc(4)Hex(3)Fuc(1)	0	0	0.00805867	0	0	0	0	0	0	0	0.0149553	0	0	0	0	0	0	0	0.0498717	0	0
HexNAc(4)Hex(4)Fuc(1)	0	0	0.0143875	0	0	0	0	0	0.0204339	0	0.0725052	0	0.242047	0	0	0	0.0724147	0	0.187922	0	0.196379
HexNAc(4)Hex(4)Fuc(1)NeuAc(1)\t -0.984	0	0	0.00366016	0	0	0.207219	0	0	0.0625338	0	0.0072337	0	0	0	0	0	0	0	0.0617975	0	0
HexNAc(4)Hex(4)NeuAc(1)\t -0.984	0	0	0.00157165	0	0	0	0	0	0	0	0	0	0	0	0	0	0	0	0	0	0
HexNAc(4)Hex(5)	0	0.0179362	0.00139234	0	0	0	0	0	0	0	0	0	0	0	0	0	0	0	0	0	0.300836
HexNAc(4)Hex(5)Fuc(1)	0	0.0195096	0.0625391	0	0	0.216133	0	0	0.224473	0.81348	0.374807	1	0.0153846	0	0	0	0.515314	0.049609	0.177081	1	0
HexNAc(4)Hex(5)Fuc(1)NeuAc(1)\t -0.984	0	0	0.286674	0	0	0	0	0	0.220115	0	0.0388601	0	0	0	0	0	0.123753	0.153931	0.281522	0	0
HexNAc(4)Hex(5)Fuc(1)NeuAc(1)NeuGc(1)\t -1.968	0	0	0	0	0	0	0	0	0.00112086	0	0	0	0	0	0	0	0	0	0	0	0
HexNAc(4)Hex(5)Fuc(1)NeuAc(2)\t -1.968	0	0	0.191974	0	0	0	0	0	0.102049	0	0	0	0	0	0.0464001	0	0	0	0.168407	0	0
HexNAc(4)Hex(5)Fuc(2)NeuAc(1)\t -0.984	0	0.14463	0	0	0	0	0	0	0	0	0	0	0	0	0	0	0	0	0	0	0
HexNAc(4)Hex(5)NeuAc(1)\t -0.984	0	0.0216424	0.103265	0	0	0	0	0	0	0	0	0	0	0	0	0	0	0	0	0	0
HexNAc(4)Hex(5)NeuAc(2)\t -1.968	0	0	0.131238	0	0	0	0	0	0.00426708	0	0	0	0	0	0	0	0	0	0	0	0
HexNAc(4)Hex(6)	0	0	0	0	0	0	0	0	0	0	0.0158805	0	0	0	0	0	0	0	0	0	0
HexNAc(4)Hex(6)NeuAc(1)\t -0.984	0	0	0	0	0	0.0175362	0	0	0	0	0	0	0	0	0	0	0	0	0	0	0
HexNAc(5)Hex(5)Fuc(1)	0	0.0450329	0	0	0	0	0	0	0.0984134	0	0.0272189	0	0	0	0	0	0	0	0.0147447	0	0
HexNAc(5)Hex(5)Fuc(1)NeuAc(1)\t -0.984	0	0	0	0	0	0	0	0	0	0	0	0	0	0	0	0	0	0.302146	0.0107694	0	0
HexNAc(5)Hex(5)Fuc(1)NeuAc(2)\t -1.968	0	0.0531095	0	0	0	0	0	0	0	0	0	0	0	0	0	0	0	0	0	0	0
HexNAc(5)Hex(5)NeuAc(1)\t -0.984	0	0	0	0	0	0	0	0	0.00183304	0	0	0	0	0	0	0	0	0	0	0	0
HexNAc(5)Hex(6)	0	0	0	0	0	0	0	0	0	0	0	0	0	0	0	0	0	0.0257232	0	0	0.0957521
HexNAc(5)Hex(6)Fuc(1)	0	0	0.0054164	0	0	0	0	0	0.0175191	0	0.155272	0	0	0	0	0	0.163586	0.0182308	0.0263814	0	0.229109
HexNAc(5)Hex(6)Fuc(1)NeuAc(1)\t -0.984	0	0	0.0121829	0	0	0	0	0	0.0235291	0	0.0140805	0	0	0	0	0	0.117565	0.0328685	0.0215027	0	0.140669
HexNAc(5)Hex(6)Fuc(1)NeuAc(2)\t -1.968	0	0.550674	0	0	0	0	0	0	0.00306509	0	0	0	0	0	0	0	0	0	0	0	0
HexNAc(5)Hex(6)Fuc(1)NeuAc(3)\t -2.952	0	0	0.0540269	0	0	0	0	0	0	0	0	0	0	0	0	0	0	0	0	0	0
HexNAc(5)Hex(6)NeuAc(1)\t -0.984	0	0	0.0162123	0	0	0	0	0	0	0	0	0	0	0	0	0	0	0.0641039	0	0	0
HexNAc(5)Hex(6)NeuAc(2)\t -1.968	0	0.00744721	0	0	0	0	0	0	0	0	0	0	0	0	0	0	0	0	0	0	0
HexNAc(6)Hex(3)Fuc(1)NeuAc(1)\t -0.984	0	0	0	0	0	0.0157826	0	0	0	0	0	0	0	0	0	0	0	0	0	0	0
HexNAc(6)Hex(6)Fuc(1)NeuAc(1)\t -0.984	0	0	0	0	0	0	0	0	0.00495823	0	0	0	0	0	0	0	0	0	0	0	0
HexNAc(6)Hex(6)Fuc(1)NeuAc(2)\t -1.968	0	0	0	0	0	0	0	0	0	0	0	0	0	0	0	0	0	0	0	0	0
HexNAc(6)Hex(7)	0	0	0	0	0	0	0	0	0.00982631	0	0	0	0	0	0	0	0	0	0	0	0
HexNAc(6)Hex(7)Fuc(1)	0	0	0.0013396	0	0	0	0	0	0	0	0.0341161	0	0	0	0	0	0	0	0	0	0.0372563
HexNAc(6)Hex(7)Fuc(1)NeuAc(1)\t -0.984	0	0	0.00454619	0	0.0814011	0	0	0	0.000658092	0	0	0	0	0	0	0	0	0	0	0	0
HexNAc(6)Hex(7)Fuc(1)NeuAc(2)\t -1.968	0	0.0154189	0.0153579	0	0	0	0	0	0.00262636	0	0	0	0	0	0	0	0	0	0	0	0
HexNAc(6)Hex(7)Fuc(1)NeuAc(3)\t -2.952	0	0.0226808	0	0	0	0	0	0	0	0	0	0	0	0	0	0	0	0	0	0	0
HexNAc(6)Hex(7)NeuAc(1)\t -0.984	0	0	0	0	0	0	0	0	0	0	0	0	0	0	0	0	0	0	0	0	0
HexNAc(6)Hex(7)NeuAc(2)\t -1.968	0	0	0	0	0.918599	0	0	0	0	0.0519608	0	0	0	0	0	0	0	0	0	0	0
HexNAc(6)Hex(7)NeuAc(4)\t -3.936	0	0	0	0	0	0	0	0	0	0.102696	0	0	0	0	0	0	0	0	0	0	0
HexNAc(6)Hex(8)Fuc(1)NeuAc(1)\t -0.984	0	0	0	0	0	0	0	0	0	0	0	0	0	0	0	0	0	0	0	0	0
HexNAc(6)Hex(8)NeuAc(1)\t -0.984	0	0	0	0	0	0	0	0	0	0	0	0	0	0	0	0	0	0.120246	0	0	0
HexNAc(7)Hex(3)	0	0	0	0	0	0	0	0	0.120801	0	0	0	0	0	0	0	0	0	0	0	0
HexNAc(7)Hex(4)Fuc(1)	0	0	0.0243342	0	0	0	0	0	0	0	0	0	0.0646023	0	0	0	0	0	0	0	0
S(23)3-N7H7F1	0	0	0	0.632194	0	0	0	0	0	0	0	0	0	0	0	1	0	0	0	0	0
HexNAc(7)Hex(8)	0	0	0	0	0	0	0	0	0.00324539	0	0	0	0	0	0	0	0	0	0	0	0
HexNAc(7)Hex(8)Fuc(1)NeuAc(1)\t -0.984	0	0	0	0	0	0	0	1	0.00277661	0	0	0	0	0	0	0	0	0	0	0	0
HexNAc(7)Hex(8)Fuc(1)NeuAc(4)\t -3.936	0	0	0	0	0	0	0	0	0	0	0	0	0	0	0	0	0	0	0	0	0
HexNAc(7)Hex(8)NeuAc(1)\t -0.984	0	0	0.0345131	0	0	0	0	0	0	0	0	0	0	0	0	0	0	0	0	0	0
HexNAc(8)Hex(9)	0	0.0765699	0.00130795	0	0	0	0	0	0	0	0	0	0	0	0	0	0	0	0	0	0

## Sheet: HEK-Spike
Glycans	N17	N61	N74	N149	N165	N234	N331	N343	N603	N616	N657	N709	N717	N801	N1074	N1098	N1134	N1173	N1194
HexNAc(2)Hex(10)	0	0	0	0	0	0	0	0	0	0	0	0	0.519132	0	0	0	0	0	0		Color Key
HexNAc(2)Hex(11)	0	0	0	0	0	0	0	0	0	0	0	0	0.124667	0	0	0	0	0	0
HexNAc(2)Hex(12)	0	0	0	0	0	0	0	0	0	0	0	0	0.27346	0	0	0	0	0	0
HexNAc(2)Hex(3)	0	0	0.00324413	0	0	0	0	0	0	0	0	0.35485	0	0	0	0	0	0	0
HexNAc(2)Hex(4)	0	0.0210953	0.004552	0	0	0	0	0	0	0	0	0.191506	0	0	0	0	0	0	0
HexNAc(2)Hex(5)	0.0748807	0.00557206	0.123216	0	0	0.0441191	0.0646713	0.258898	0.169931	0.546083	0	0.226522	0	0.812622	0	0.0463973	0.205567	0	0
HexNAc(2)Hex(6)	0.0910343	0.0025678	0.0368569	0	0	0.0449969	0	0.0277559	0.0752104	0	0	0.113589	0	0.051797	0	0	0.016782	0	0.0920859
HexNAc(2)Hex(7)	0.154414	0	0.0390191	0	0	0.14004	0.000842123	0.131356	0.0962105	0.0425377	0	0.0307912	0	0.0726748	0	0.0270929	0.131515	0	0.107386
HexNAc(2)Hex(8)	0.463242	0.0916554	0.0182958	0	0	0.547634	0.0341502	0.028592	0.0410772	0	0	0	0	0.0629061	0	0.0500134	0.118051	0	0
HexNAc(2)Hex(9)	0.214945	0	0.00167604	0	0	0.219931	0.0242913	0.00888147	0.0149372	0	0	0	0	0	0	0.0164671	0.0154356	0	0
HexNAc(3)Hex(3)	0	0	0	0	0	0	0	0	0	0	0	0.0295708	0	0	0	0	0	0	0
HexNAc(3)Hex(3)Fuc(1)	0	0	0.0396291	0	0	0	0	0	0.00270631	0	0	0	0	0	0	0	0	0	0
HexNAc(3)Hex(4)Fuc(1)	0	0	0.00807477	0	0	0	0	0	0.0252589	0	0	0	0	0	0	0	0	0	0
HexNAc(3)Hex(4)Fuc(1)NeuAc(1)\t -0.984	0	0	0.00639288	0	0	0	0	0	0	0	0	0	0	0	0	0	0	0	0
HexNAc(3)Hex(4)Fuc(1)NeuAc(1)\t27.047	0	0	0	0	0	0	0	0	0	0.0407199	0	0	0	0	0	0	0	0	0
HexNAc(3)Hex(4)Fuc(2)	0	0	0	0	0	0	0	0	0	0	0	0	0	0	0	0	0	0	0.0552372
HexNAc(3)Hex(4)NeuAc(1)\t -0.984	0	0	0	0	0.0211328	0	0	0	0	0	0	0	0	0	0	0	0	0	0
HexNAc(3)Hex(5)	0	0	0.000371523	0	0	0.0032784	0	0	0.00970917	0	0	0	0	0	0	0.195697	0	0	0
HexNAc(3)Hex(5)Fuc(1)	0	0	0.00209107	0	0	0	0	0.0445603	0.00138882	0	0	0	0	0	0	0	0	0	0.10853
HexNAc(3)Hex(5)NeuAc(1)\t -0.984	0	0	0	0	0.102915	0	0	0	0	0	0	0	0	0	0	0	0	0	0
HexNAc(3)Hex(5)NeuAc(1)\t27.047	0	0	0	0	0	0	0	0	0	0	0	0	0	0	0	0	0	0	0.0334598
HexNAc(3)Hex(6)	0.00148361	0.287332	0	0	0	0	0	0.00609772	0	0	0	0	0	0	0	0.058692	0	0	0
HexNAc(3)Hex(6)Fuc(1)	0	0.0215317	0	0	0	0	0	0.00559808	0	0	0	0	0	0	0	0	0	0	0
HexNAc(3)Hex(6)Fuc(1)NeuAc(1)\t27.047	0	0	0.00231031	0	0	0	0	0	0	0	0	0	0	0	0	0.00659798	0	1	0
HexNAc(3)Hex(6)NeuAc(1)\t27.047	0	0	0	0	0	0	0	0	0	0	0	0.00642109	0	0	0	0.040389	0	0	0
HexNAc(4)Hex(3)Fuc(1)	0	0	0.0749607	0	0	0	0.141579	0	0.070553	0	0	0	0	0	0	0.0174685	0.16205	0	0
HexNAc(4)Hex(3)Fuc(2)	0	0.00584121	0.0011221	0	0	0	0	0	0	0	0	0	0	0	0	0	0	0	0
HexNAc(4)Hex(4)Fuc(1)	0	0.00665593	0.0290566	0	0	0	0.0468053	0	0.0249442	0	0	0	0	0	0	0	0.0250047	0	0.0413243
HexNAc(4)Hex(4)Fuc(1)NeuAc(1)\t -0.984	0	0	0	0	0	0	0.00785361	0	0.0019175	0	0	0	0	0	0	0	0.0132477	0	0
HexNAc(4)Hex(4)Fuc(1)NeuAc(1)\t27.047	0	0	0	0	0	0	0.00386167	0	0	0	1	0	0	0	0	0	0.0109876	0	0
HexNAc(4)Hex(4)Fuc(2)	0	0	0.00929645	0	0	0	0	0	0	0	0	0	0	0	0	0	0	0	0
HexNAc(4)Hex(5)	0	0.306973	0	0	0	0	0.00135391	0	0	0	0	0	0	0	0	0.0222529	0	0	0.0193037
HexNAc(4)Hex(5)Fuc(1)	0	0.0939831	0.0221968	0	0	0	0.107336	0.0916698	0.224058	0.309726	0	0	0	0	0	0.00745472	0.111559	0	0.125975
HexNAc(4)Hex(5)Fuc(1)NeuAc(1)\t -0.984	0	0	0.00150618	0	0	0	0.0995147	0.00141736	0.0151889	0	0	0	0	0	0	0.0192487	0	0	0
HexNAc(4)Hex(5)Fuc(1)NeuAc(1)\t27.047	0	0	0.00784801	0	0	0	0.0458282	0.013052	0.00954553	0	0	0	0	0	0.0718149	0.0571899	0.0178399	0	0
HexNAc(4)Hex(5)Fuc(1)NeuAc(2)\t -1.968	0	0	0.000376544	0	0	0	0	0	0	0	0	0	0	0	0	0	0	0	0
HexNAc(4)Hex(5)Fuc(1)NeuAc(2)\t26.063	0	0	0.000727985	0	0	0	0	0	0	0	0	0	0	0	0	0	0	0	0
HexNAc(4)Hex(5)Fuc(2)	0	0	0.00711919	0	0	0	0	0	0	0	0	0	0	0	0	0	0	0	0
HexNAc(4)Hex(5)Fuc(2)NeuAc(1)\t -0.984	0	0	0	0	0	0	0.00232165	0	0	0	0	0	0	0	0	0	0	0	0
HexNAc(4)Hex(5)NeuAc(1)\t -0.984	0	0	0	0	0	0	0	0	0	0	0	0	0	0	0	0.0251458	0	0	0
HexNAc(4)Hex(5)NeuAc(1)\t27.047	0	0.0277148	0	0	0	0	0	0	0	0	0	0	0	0	0	0.0337131	0	0	0
HexNAc(4)Hex(5)NeuAc(2)\t -1.968	0	0	0.00152709	0	0	0	0	0	0	0	0	0	0	0	0	0	0	0	0
HexNAc(4)Hex(5)NeuAc(2)\t26.063	0	0	0.00183251	0	0	0	0	0	0	0	0	0	0	0	0	0	0	0	0
HexNAc(4)Hex(6)	0	0	0	0	0	0	0	0	0	0	0	0	0	0	0	0.00471205	0	0	0
HexNAc(4)Hex(6)NeuAc(1)\t -0.984	0	0	0.0115557	0	0	0	0	0	0	0	0	0	0	0	0	0	0	0	0
HexNAc(4)Hex(6)NeuAc(1)\t27.047	0	0	0.000164843	0	0	0	0	0	0	0	0	0	0	0	0	0	0	0	0
HexNAc(4)Hex(7)Fuc(1)	0	0	0	0	0	0	0	0	0	0	0	0	0.0295708	0	0	0	0	0	0
HexNAc(4)Hex(7)NeuAc(1)\t -0.984	0	0	0.000354788	0	0	0	0	0	0	0	0	0	0	0	0	0	0	0	0
HexNAc(4)Hex(7)NeuAc(1)\t27.047	0	0	0	0	0	0	0	0	0	0	0	0	0	0	0	0	0.00228889	0	0
HexNAc(5)Hex(3)Fuc(1)	0	0	0.0655571	0	0	0	0	0.00285512	0	0	0	0	0	0	0	0	0	0	0.0862233
HexNAc(5)Hex(4)	0	0.00402993	0.00201576	0	0	0	0	0	0	0	0	0	0	0	0	0	0	0	0
HexNAc(5)Hex(4)Fuc(1)	0	0	0.0798122	0	0	0	0.12241	0.123147	0.00837069	0	0	0	0	0	0	0	0.0134641	0	0
HexNAc(5)Hex(4)Fuc(1)NeuAc(1)\t -0.984	0	0	0.0443368	0	0	0	0	0	0.00026224	0	0	0	0	0	0	0	0	0	0
HexNAc(5)Hex(4)Fuc(1)NeuAc(1)\t27.047	0	0	0.0237557	0	0.43994	0	0	0	0	0	0	0	0	0	0	0	0	0	0
HexNAc(5)Hex(4)Fuc(1)NeuAc(2)\t26.063	0	0	0.0155144	0	0	0	0	0	0	0	0	0	0	0	0	0	0	0	0
HexNAc(5)Hex(4)Fuc(2)	0	0	0.0779111	0	0	0	0.0111197	0	0	0	0	0	0	0	0	0	0	0	0
HexNAc(5)Hex(4)Fuc(2)NeuAc(1)\t -0.984	0	0	0.0248142	0	0	0	0	0	0	0	0	0	0	0	0	0	0	0	0
HexNAc(5)Hex(4)Fuc(2)NeuAc(1)\t27.047	0	0	0.00181578	0	0	0	0	0	0	0	0	0	0	0	0	0	0	0	0
HexNAc(5)Hex(4)NeuAc(2)\t26.063	0	0	0.00223416	0	0	0	0.0339175	0	0	0	0	0	0	0	0	0	0	0	0
HexNAc(5)Hex(5)	0	0	0.0011631	0	0	0	0	0	0	0	0	0	0	0	0	0	0	0	0
HexNAc(5)Hex(5)Fuc(1)	0	0.0031352	0.0153622	0	0	0	0.0446651	0.00140717	0.061469	0	0	0	0	0	0.186979	0	0.0591457	0	0.0323159
HexNAc(5)Hex(5)Fuc(1)NeuAc(1)\t -0.984	0	0	0.0025354	0	0	0	0.0110732	0	0	0	0	0	0	0	0	0	0.00442391	0	0
HexNAc(5)Hex(5)Fuc(1)NeuAc(2)\t -1.968	0	0	0.000153965	0	0	0	0	0	0	0	0	0	0	0	0	0	0	0	0
HexNAc(5)Hex(5)Fuc(1)NeuAc(2)\t26.063	0	0	0.000281989	0	0	0	0	0	0	0	0	0	0	0	0	0	0	0	0
HexNAc(5)Hex(5)Fuc(2)	0	0	0.000516283	0	0	0	0	0	0	0	0	0	0	0	0	0	0	0	0
HexNAc(5)Hex(5)NeuAc(1)\t -0.984	0	0	0.00812498	0	0	0	0	0	0	0	0	0	0	0	0	0	0	0	0
HexNAc(5)Hex(5)NeuAc(1)\t27.047	0	0	0	0	0	0	0	0	0	0	0	0	0	0	0	0.0130346	0	0	0
HexNAc(5)Hex(6)Fuc(1)	0	0	0.00567995	0	0	0	0.0707662	0	0.0952455	0.0609344	0	0	0	0	0.508112	0.00596377	0.0546978	0	0.228356
HexNAc(5)Hex(6)Fuc(1)NeuAc(1)\t -0.984	0	0	0.00719617	0	0	0	0.066765	0	0.00740565	0	0	0	0	0	0	0.0065646	0.0155318	0	0
HexNAc(5)Hex(6)Fuc(1)NeuAc(1)\t27.047	0	0	0	0	0	0	0.0171681	0	0.00698817	0	0	0	0	0	0	0.0601384	0	0	0
HexNAc(5)Hex(6)Fuc(1)NeuAc(3)\t -2.952	0	0	0.000826723	0	0	0	0	0	0	0	0	0	0	0	0	0	0	0	0
HexNAc(5)Hex(6)Fuc(2)	0	0.00220409	0.00134301	0	0	0	0.00385702	0	0	0	0	0	0	0	0	0	0	0	0
HexNAc(5)Hex(6)Fuc(2)NeuAc(1)\t -0.984	0	0	0.000825886	0	0	0	0	0	0	0	0	0	0	0	0	0	0	0	0
HexNAc(5)Hex(6)NeuAc(1)\t27.047	0	0	0	0	0	0	0	0	0	0	0	0	0	0	0	0.034937	0	0	0
HexNAc(5)Hex(6)NeuAc(2)\t -1.968	0	0	0	0	0	0	0	0.00345674	0	0	0	0	0	0	0	0	0	0	0
HexNAc(5)Hex(6)NeuAc(2)\t26.063	0	0	0	0	0	0	0	0.0198431	0	0	0	0	0	0	0	0	0	0	0
HexNAc(5)Hex(6)NeuAc(3)\t53.11	0	0	0.00218395	0	0	0	0	0	0	0	0	0	0	0	0	0	0	0	0
HexNAc(6)Hex(3)	0	0.0324431	0	0	0.436012	0	0	0	0	0	0	0.04675	0	0	0	0	0	0	0
HexNAc(6)Hex(3)Fuc(1)	0	0	0.0313669	0	0	0	0	0	0	0	0	0	0	0	0	0	0	0	0
HexNAc(6)Hex(3)Fuc(1)NeuAc(1)\t27.047	0	0	0.0094705	0	0	0	0	0	0	0	0	0	0	0	0	0	0	0	0
HexNAc(6)Hex(3)Fuc(1)NeuAc(2)\t -1.968	0	0	0	0	0	0	0	0	0.000572732	0	0	0	0	0	0	0	0	0	0
HexNAc(6)Hex(3)Fuc(1)NeuAc(2)\t26.063	0	0	0.00615022	0	0	0	0	0	0	0	0	0	0	0	0	0	0	0	0
HexNAc(6)Hex(3)Fuc(2)	0	0	0.0278366	0	0	0	0	0	0	0	0	0	0	0	0	0	0	0	0
HexNAc(6)Hex(4)	0	0	0	0	0	0	0	0	0	0	0	0	0	0	0	0.00163559	0	0	0
HexNAc(6)Hex(4)Fuc(1)	0	0	0.0037236	0	0	0	0	0	0	0	0	0	0	0	0	0	0	0	0
HexNAc(6)Hex(4)Fuc(2)	0	0	0.00121749	0	0	0	0	0	0	0	0	0	0	0	0	0	0	0	0
HexNAc(6)Hex(5)Fuc(1)	0	0	0.0163035	0	0	0	0	0	0	0	0	0	0	0	0	0	0	0	0
HexNAc(6)Hex(5)Fuc(1)NeuAc(1)\t -0.984	0	0	0.0105265	0	0	0	0	0	0	0	0	0	0	0	0	0	0	0	0
HexNAc(6)Hex(5)Fuc(1)NeuAc(1)\t27.047	0	0	0	0	0	0	0	0.00315083	0	0	0	0	0	0	0	0	0	0	0
HexNAc(6)Hex(5)Fuc(1)NeuAc(3)\t81.141	0	0	0	0	0	0	0	0.0232488	0	0	0	0	0.00642109	0	0	0	0	0	0
HexNAc(6)Hex(5)Fuc(2)	0	0	0.00663219	0	0	0	0	0	0	0	0	0	0	0	0	0	0	0	0
HexNAc(6)Hex(6)	0	0	0	0	0	0	0	0	0	0	0	0	0	0	0	0.0164838	0	0	0
HexNAc(6)Hex(6)Fuc(1)	0	0	0.00402484	0	0	0	0	0	0.00973434	0	0	0	0	0	0	0	0	0	0
HexNAc(6)Hex(6)Fuc(1)NeuAc(1)\t27.047	0	0	0	0	0	0	0	0	0	0	0	0	0	0	0	0.0034492	0	0	0
HexNAc(6)Hex(6)Fuc(1)NeuAc(3)\t25.079	0	0	0	0	0	0	0	0	0	0	0	0	0	0	0	0	0	0	0
HexNAc(6)Hex(6)NeuAc(2)\t -1.968	0	0	0	0	0	0	0	0.0833084	0	0	0	0	0	0	0	0	0	0	0
HexNAc(6)Hex(7)	0	0	0	0	0	0	0	0	0	0	0	0	0	0	0	0.0219747	0	0	0
HexNAc(6)Hex(7)Fuc(1)	0	0	0.00317134	0	0	0	0.0159957	0	0.0273149	0	0	0	0	0	0.233094	0	0.022408	0	0.0679205
HexNAc(6)Hex(7)Fuc(1)NeuAc(1)\t -0.984	0	0	0.000706229	0	0	0	0.0144557	0	0	0	0	0	0	0	0	0	0	0	0
HexNAc(6)Hex(7)Fuc(1)NeuAc(1)\t27.047	0	0	0	0	0	0	0	0	0	0	0	0	0	0	0	0.0481775	0	0	0
HexNAc(6)Hex(7)Fuc(1)NeuAc(2)\t -1.968	0	0	0.0025856	0	0	0	0.00739765	0	0	0	0	0	0	0	0	0	0	0	0
HexNAc(6)Hex(7)Fuc(1)NeuAc(3)\t -2.952	0	0.081035	0	0	0	0	0	0	0	0	0	0	0	0	0	0	0	0	0
HexNAc(6)Hex(7)Fuc(1)NeuAc(3)\t25.079	0	0.000149122	0	0	0	0	0	0	0	0	0	0	0	0	0	0	0	0	0
HexNAc(6)Hex(7)Fuc(1)NeuAc(4)\t108.188	0	0	0	0	0	0	0	0	0	0	0	0	0	0	0	0	0	0	0
HexNAc(6)Hex(7)Fuc(1)NeuAc(4)\t52.126	0	0	0	0	0	0	0	0	0	0	0	0	0	0	0	0	0	0	0
HexNAc(6)Hex(7)NeuAc(1)\t -0.984	0	0	0	0	0	0	0	0	0	0	0	0	0	0	0	0.107036	0	0	0
HexNAc(6)Hex(7)NeuAc(1)\t27.047	0	0	0	0	0	0	0	0	0	0	0	0	0	0	0	0.0520717	0	0	0
HexNAc(6)Hex(7)NeuAc(2)\t -1.968	0	0	0	0	0	0	0	0.110432	0	0	0	0	0	0	0	0	0	0	0
HexNAc(6)Hex(7)NeuAc(3)\t81.141	0	0	0	0	0	0	0	0	0	0	0	0	0.04675	0	0	0	0	0	0
HexNAc(6)Hex(9)	0	0	0	0	0	0	0	0	0	0	0	0	0	0	0	0	0	0	0
HexNAc(7)Hex(4)Fuc(1)	0	0	0.0172708	0	0	0	0	0	0	0	0	0	0	0	0	0	0	0	0
HexNAc(7)Hex(4)Fuc(2)	0	0	0.00738863	0	0	0	0	0	0	0	0	0	0	0	0	0	0	0	0
HexNAc(7)Hex(6)Fuc(1)	0	0	0.00235047	0	0	0	0	0	0	0	0	0	0	0	0	0	0	0	0
HexNAc(7)Hex(6)Fuc(1)NeuAc(4)\t108.188	0	0	0	0	0	0	0	0.000391559	0	0	0	0	0	0	0	0	0	0	0
HexNAc(7)Hex(7)Fuc(1)NeuAc(2)\t26.063	0	0	0	0	0	0	0	0	0	0	0	0	0	0	0	0	0	0	0
HexNAc(7)Hex(7)Fuc(1)NeuAc(4)\t -3.936	0	0	0	0	0	0	0	0.00270217	0	0	0	0	0	0	0	0	0	0	0
HexNAc(7)Hex(8)NeuAc(1)\t -0.984	0	0	0	1	0	0	0	0.00817788	0	0	0	0	0	0	0	0	0	0	0
HexNAc(8)Hex(3)	0	0	0.00122168	0	0	0	0	0	0	0	0	0	0	0	0	0	0	0	0
HexNAc(8)Hex(3)Fuc(1)	0	0	0.00647823	0	0	0	0	0	0	0	0	0	0	0	0	0	0	0	0
HexNAc(8)Hex(5)Fuc(1)	0	0	0.00116729	0	0	0	0	0	0	0	0	0	0	0	0	0	0	0	0
HexNAc(8)Hex(9)Fuc(1)NeuAc(3)\t -2.952	0	0.00608126	0	0	0	0	0	0	0	0	0	0	0	0	0	0	0	0	0
