# Supplementary material for: A Linkage-specific Sialic Acid Labeling Strategy Reveals Different Site-specific Glycosylation Patterns in SARS-CoV-2 Spike Protein Produced in CHO and HEK Cell Substrates
Source: Front Chem. 2021 Sep 24;9:735558. doi: 10.3389/fchem.2021.735558 (PMC8497748; doi:10.3389/fchem.2021.735558)
Supplement: Supplementary file 9 [file Table1.XLSX]

## Sheet: Native Fetuin
Glycans	N99	N156	N179
HexNAc(4)Hex(5)NeuAc(1)	0.00850489	0.0379449	0		Color Key
HexNAc(4)Hex(5)NeuAc(2)	0.0074058	0.0228779	0.000120844		0	0.4	0.8
HexNAc(4)Hex(5)NeuAc(3)	0.000289602	0	0
HexNAc(4)Hex(5)NeuAc(4)	0.00670273	0	0
HexNAc(4)Hex(6)Fuc(1)NeuAc(1)	0.0235075	0	0
HexNAc(5)Hex(5)NeuAc(1)	0.00478716	0	0
HexNAc(5)Hex(6)Fuc(1)NeuAc(1)	0.00109386	0	0
HexNAc(5)Hex(6)Fuc(1)NeuAc(2)	0.041783	0	0.000265726
HexNAc(5)Hex(6)Fuc(1)NeuAc(3)	0.00570482	0	0.00226398
HexNAc(5)Hex(6)NeuAc(1)	0.00618458	0	0
HexNAc(5)Hex(6)NeuAc(2)	0.288284	0.0584461	0.00300638
HexNAc(5)Hex(6)NeuAc(3)	0.42147	0.571145	0.158046
HexNAc(5)Hex(6)NeuAc(4)	0.069338	0.101328	0.705953
HexNAc(5)Hex(7)Fuc(1)NeuAc(2)	0.087787	0.149055	0.00836423
HexNAc(5)Hex(7)Fuc(1)NeuAc(3)	0.00295708	0.0168257	0.0132413
HexNAc(5)Hex(8)NeuAc(3)	0.00133461	0	0.0074485
HexNAc(6)Hex(3)Fuc(1)NeuAc(2)	0.016783	0	0
HexNAc(6)Hex(5)NeuAc(3)	0.0048675	0.0423779	8.25794e-05
HexNAc(6)Hex(5)NeuAc(4)	0.000560014	0	0.00730869
HexNAc(6)Hex(8)Fuc(1)NeuAc(3)	8.30426e-05	0	0
HexNAc(8)Hex(7)Fuc(1)NeuAc(1)	0.000571354	0	0.00025755
HexNAc(5)Hex(6)Fuc(1)NeuAc(4)	0	0	0.00585415
HexNAc(5)Hex(6)NeuAc(5)	0	0	0.0347488
HexNAc(6)Hex(7)NeuAc(4)	0	0	0.0530389

## Sheet: Modified Fetuin
Glycans	N99	N156	N179
HexNAc(2)Hex(3)	0.047713	0	0
HexNAc(2)Hex(3)Fuc(1)	0.000774812	0	0		Color Key
HexNAc(2)Hex(4)	0.00541241	0	0		0	0.2	0.4
HexNAc(2)Hex(6)	6.17e-05	0	0
HexNAc(2)Hex(9)	3.83e-05	0	0
HexNAc(4)Hex(5)Fuc(1)NeuAc(1) -0.984	2.53e-05	0.0044955	0
HexNAc(4)Hex(5)Fuc(1)NeuAc(2) -1.968	0.00256123	0	0		0	0.2	0.4
HexNAc(4)Hex(5)Fuc(1)NeuAc(2) 26.063	0.0107765	0	0
HexNAc(4)Hex(5)NeuAc(1) -0.984	0.00042365	0	0
HexNAc(4)Hex(5)NeuAc(1) 27.047	2.61e-05	0.00663818	0
HexNAc(4)Hex(5)NeuAc(2) 54.094	0.000813472	0	0
HexNAc(4)Hex(5)NeuAc(3) 81.141	7.84e-05	0	0
HexNAc(4)Hex(5)NeuAc(4) -3.936	3.91e-05	0	0
HexNAc(4)Hex(5)NeuAc(4) 108.188	0.0447047	0	0
HexNAc(4)Hex(5)NeuAc(4) 52.126	0.00101483	0	0
HexNAc(4)Hex(5)NeuAc(4) 80.157	0.00917693	0	0
HexNAc(4)Hex(6)NeuAc(1) 27.047	3.35e-05	0.0055365	0
HexNAc(5)Hex(6)	0.000426066	0	0
HexNAc(5)Hex(6)Fuc(1)NeuAc(2) 54.094	0.000342786	0	0
HexNAc(5)Hex(6)Fuc(1)NeuAc(3) -2.952	0.00848443	0.0307221	0.000380728
HexNAc(5)Hex(6)Fuc(1)NeuAc(3) 25.079	0.118279	0	0
HexNAc(5)Hex(6)Fuc(1)NeuAc(3) 53.11	0.13264	0	0.000188428
HexNAc(5)Hex(6)Fuc(1)NeuAc(3) 81.141	0.129125	0	0
HexNAc(5)Hex(6)Fuc(1)NeuAc(4) 108.188	0.00219074	0	0
HexNAc(5)Hex(6)Fuc(1)NeuAc(4) 24.095	0.000199744	0	0.000277479
HexNAc(5)Hex(6)Fuc(1)NeuAc(4) 52.126	0.00592788	0	1.86e-05
HexNAc(5)Hex(6)NeuAc(3) 25.079	0.00043557	0.134044	0.0990666
HexNAc(5)Hex(6)NeuAc(3) 53.11	0.0230783	0.39189	0.233933
HexNAc(5)Hex(6)NeuAc(3) 81.141	0.298064	0	0.0727233
HexNAc(5)Hex(6)NeuAc(4) -3.936	0.00589276	0	0.000447409
HexNAc(5)Hex(6)NeuAc(4) 108.188	0.00688568	0	0.145195
HexNAc(5)Hex(6)NeuAc(4) 24.095	0.000600842	0	0.00435922
HexNAc(5)Hex(6)NeuAc(4) 80.157	0.000606319	0	0.247623
HexNAc(5)Hex(7)Fuc(1)NeuAc(2) -1.968	0.00072246	0	0.0010114
HexNAc(5)Hex(7)Fuc(1)NeuAc(2) 26.063	0.00510281	0	0.00486041
HexNAc(5)Hex(7)Fuc(1)NeuAc(2) 54.094	0.0224338	0	0
HexNAc(5)Hex(7)Fuc(1)NeuAc(3) -2.952	0.00127836	0	0
HexNAc(5)Hex(7)Fuc(1)NeuAc(3) 25.079	0.000153029	0	0.000313616
HexNAc(5)Hex(7)Fuc(1)NeuAc(3) 53.11	3.35e-05	0	0.0116782
HexNAc(5)Hex(7)Fuc(1)NeuAc(3) 81.141	9.44e-05	0	0.00138094
HexNAc(5)Hex(8)NeuAc(3) 25.079	0.00813247	0	0.000968855
HexNAc(6)Hex(3)Fuc(1)	2.11e-05	0.0001	0
HexNAc(6)Hex(3)Fuc(1)NeuAc(2) 26.063	1.84e-05	0	0
HexNAc(6)Hex(3)Fuc(1)NeuAc(2) 54.094	0.000186857	0	0
HexNAc(6)Hex(4)NeuAc(1) -0.984	5.35e-05	0	0
HexNAc(6)Hex(5)NeuAc(3) -2.952	0.000177675	0	0.00115724
HexNAc(6)Hex(5)NeuAc(3) 25.079	0.000635636	0	0.000731341
HexNAc(6)Hex(5)NeuAc(3) 53.11	0.00829742	0	2.76e-05
HexNAc(6)Hex(5)NeuAc(3) 81.141	0.0868241	0.000524836	0
HexNAc(6)Hex(5)NeuAc(4) -3.936	0.000546073	0	0.00142353
HexNAc(6)Hex(5)NeuAc(4) 108.188	0.00304931	0.0037953	0.000273608
HexNAc(6)Hex(5)NeuAc(4) 24.095	0.00101305	0	0
HexNAc(6)Hex(7)Fuc(1)NeuAc(3) 25.079	0.000686216	0	0
HexNAc(6)Hex(7)NeuAc(3) 53.11	0.000113725	0	8.86e-05
HexNAc(6)Hex(7)NeuAc(3) 81.141	0.000448296	0	0
HexNAc(7)Hex(6)Fuc(1)NeuAc(1) 27.047	0.00312486	0	0
HexNAc(4)Hex(5)NeuAc(2) 26.063	0	0.056	0.000118305
HexNAc(5)Hex(5)Fuc(1)	0	0	0
HexNAc(5)Hex(5)NeuAc(1) 27.047	0	0.0221273	0
HexNAc(5)Hex(6)Fuc(1)NeuAc(4) -3.936	0	0.0123071	0.000427791
HexNAc(5)Hex(6)NeuAc(4) 52.126	0	0.122706	0.155167
HexNAc(5)Hex(6)NeuAc(2) -1.968	0	0.158182	2.46e-05
HexNAc(5)Hex(6)NeuAc(2) 26.063	0	0.0508587	0.00151861
HexNAc(5)Hex(6)NeuAc(2) 54.094	0	0	0.000268445
HexNAc(5)Hex(6)NeuAc(3) -2.952	0	0	0.000420306
HexNAc(5)Hex(8)NeuAc(3) -2.952	0	0	0.00257393
HexNAc(5)Hex(8)NeuAc(3) 81.141	0	0	0.000250377
HexNAc(6)Hex(5)NeuAc(4) 52.126	0	0	0.000246298
HexNAc(6)Hex(5)NeuAc(4) 80.157	0	0	0.000744204
HexNAc(6)Hex(7)NeuAc(3) -2.952	0	0	0.00221166
HexNAc(6)Hex(7)NeuAc(3) 25.079	0	0	0.00161906
HexNAc(6)Hex(7)NeuAc(4) 52.126	0	0	4.35e-05
HexNAc(6)Hex(8)Fuc(1)NeuAc(3) 25.079	0	0	0.000124328
HexNAc(8)Hex(7)Fuc(1)NeuAc(1) -0.984	0	0	0.00420048
HexNAc(8)Hex(7)Fuc(1)NeuAc(1) 27.047	0	0	0.00184986
